# Supplementary material for: Thalamocortical dynamics underlying spontaneous transitions in beta power in Parkinsonism
Source: Neuroimage. 2019 Jun;193:103–14. doi: 10.1016/j.neuroimage.2019.03.009 (PMC6503152; doi:10.1016/j.neuroimage.2019.03.009)
Supplement: Supplementary file 2 [file mmc2.xml]

<?xml version="1.0" encoding="utf-8" standalone="no"?>
<data>
  <datasets>
    <author>hayriye.cagnan@pharm.ox.ac.uk</author>
    <type>0</type>
    <dataset>
      <value>4</value>
      <reason>Data will be made available on request</reason>
      <comments />
    </dataset>
  </datasets>
</data>
